# Supplementary material for: Intracortical brain-computer interface for navigation in virtual reality in macaque monkeys
Source: Sci Adv. 2026 Apr 15;12(16):eadw3876. doi: 10.1126/sciadv.adw3876 (PMC13082338; doi:10.1126/sciadv.adw3876)
Supplement: Supplementary file 2 — Movies S1 to S7 [file sciadv.adw3876_movies_s1_to_s7.zip]

Archive with 7 entries (7 files):
- adw3876_movie_s1.mp4
- adw3876_movie_s2.mp4
- adw3876_movie_s3.mp4
- adw3876_movie_s4.mp4
- adw3876_movie_s5.mp4
- adw3876_movie_s6.mp4
- adw3876_movie_s7.mp4
